# Supplementary material for: Problems persist in reporting of methods and results for the WOMAC measure in hip and knee osteoarthritis trials
Source: Qual Life Res. 2018 Sep 18;28(2):335–43. doi: 10.1007/s11136-018-1978-1 (PMC6373321; doi:10.1007/s11136-018-1978-1)
Supplement: Supplementary file 2 — Supplementary material 2 (XLSX 33 KB) [file 11136_2018_1978_MOESM2_ESM.xlsx]

## Sheet: Sheet1
StudyID	KOOS	WOMAC eligibility	Alternative WOMAC	WOMAC total reported	WOMAC total primary outcome	WOMAC pain reported	WOMAC pain primary outcome	WOMAC function reported	WOMAC function primary outcome	WOMAC stiffness reported	WOMAC stiffness primary outcome	Statistical analysis method	Dichotomisation	Dichotomisation details	Covariate adjustment	Covariate adjustment details	Method to handle missing data	WOMAC total version source	WOMAC total item range	WOMAC total item range source	WOMAC total score combination	WOMAC total calculation source	WOMAC total range	WOMAC total range source	WOMAC pain version source	WOMAC pain item range	WOMAC pain item range source	WOMAC pain range	WOMAC pain range source	WOMAC function version source	WOMAC function item range	WOMAC function item range source	WOMAC function range	WOMAC function range source	WOMAC stiffness version source	WOMAC stiffness item range	WOMAC stiffness item range source	WOMAC stiffness range	WOMAC stiffness range source	WOMAC total within-group score	WOMAC total within-group variation	WOMAC total between-group score	WOMAC total between-group variation	WOMAC pain within-group score	WOMAC pain within-group variation	WOMAC pain between-group score	WOMAC pain between-group variation	WOMAC function within-group score	WOMAC function within-group variation
Abdalbary 2016	No	No		Yes	No	Yes	No	Yes	No	Yes	No	t-test	No		No		No missing data	Reported	0-4	Reported	Sum	Assumed from mean	0-96	Assumed from range of single item	Reported	0-4	Reported	0-20	Assumed from range of single item	Reported	0-4	Reported	0-68	Assumed from range of single item	Reported	0-4	Reported	0-8	Assumed from range of single item	Mean post-treatment score	Standard deviation	None reported	p-value	Mean post-treatment score	Standard deviation	None reported	p-value	Mean post-treatment score	Standard deviation
Allen 2016 a	No	No		Yes	Yes	Yes	No	Yes	No	No	No	Mixed model	Yes	>12% (5.8 reduction) and >18% (8.7 point reduction) improvement as post hoc analysis	Yes	Patient race, provider gender	Mixed model without imputation	Reported	0-4	Reported	Sum	Reported	0-96	Reported	Reported	0-4	Reported	0-20	Assumed from range of single item	Reported	0-4	Reported	0-68	Assumed from range of single item	n/a - scale not reported	n/a - scale not reported		n/a - scale not reported	n/a - scale not reported	Mean post-treatment and change scores	95% confidence interval	Mean difference	95% confidence interval and p-value	Mean post-treatment score	None reported	Mean difference	95% confidence interval and p-value	Mean post-treatment score	None reported
Allen 2016 b	No	No		Yes	Yes	Yes	No	Yes	No	No	No	Mixed model	No		Yes	Sex, race	Mixed model without imputation	Reported	0-4	Reported	Sum	Assumed from range	0-96	Reported	Reported	0-4	Reported	0-20	Assumed from range of single item	Reported	0-4	Reported	0-68	Assumed from range of single item	n/a - scale not reported	n/a - scale not reported		n/a - scale not reported	n/a - scale not reported	Mean post-treatment and change scores	95% confidence interval	Mean difference	95% confidence interval and p-value	Mean post-treatment and change scores	95% confidence interval	Mean difference	95% confidence interval and p-value	Mean post-treatment and change scores	95% confidence interval
Arden 2016	No	No		Yes	No	Yes	No	Yes	No	Yes	No	Mixed model	No		Yes	baseline WOMAC, centre, gender, glucosamine or chondroitin use, age and body mass index (BMI).	Multiple imputation	Reported	0-100	Reported	Average	Assumed from mean	0-100	Assumed from mean	Reported	0-100	Reported	0-100	Assumed from mean	Reported	0-100	Reported	0-100	Assumed from mean	Reported	0-100	Reported	0-100	Assumed from mean	Mean change score	None reported	Mean difference	95% confidence interval	Mean change score	None reported	Mean difference	95% confidence interval	Mean change score	None reported
Arendt-Nielsen 2016	No	No	Total including only stiffness and function items (without pain)	Yes	No	Yes	No	Yes	No	No	No	Mann Whitney U-test	No		No		Complete case	Reported	0-10	Reported	Sum	Assumed from range	0-240	Reported	Reported	0-10	Reported	0-50	Reported	Reported	0-10	Reported	0-170	Reported	n/a - scale not reported	n/a - scale not reported		n/a - scale not reported	n/a - scale not reported	None reported	None reported	None reported	p-value	None reported	None reported	None reported	p-value	None reported	None reported
Aydogan 2016	No	No		Yes	No	No	No	No	No	No	No	Mann Whitney U-test	No		Unclear		Unclear	Unclear	Unclear	Unclear	Unclear	Unclear	Unclear	Unclear	n/a - scale not reported	n/a - scale not reported		n/a - scale not reported	n/a - scale not reported	n/a - scale not reported	n/a - scale not reported		n/a - scale not reported	n/a - scale not reported	n/a - scale not reported	n/a - scale not reported		n/a - scale not reported	n/a - scale not reported	Mean post-treatment score	None reported	None reported	p-value	n/a	n/a	n/a	n/a	n/a	n/a
Bagnato 2016	No	No		Yes	Yes	Yes	No	Yes	No	Yes	No	ANCOVA	No		Yes	Baseline score	Complete case	Unclear	0-10	Assumed from mean	Sum	Assumed from mean	0-240	Assumed from mean	Unclear	0-10	Assumed from mean	0-50	Assumed from mean	Unclear	0-10	Assumed from mean	0-170	Assumed from mean	Unclear	0-10	Assumed from mean	0-20	Assumed from mean	Multiple reported	Standard deviation	Mean difference	95% confidence interval and p-value	Multiple reported	Standard deviation	Mean difference	95% confidence interval and p-value	Mean post-treatment score	Standard deviation
Banerjee 2016	No	No	Total including only stiffness and function items (without pain)	Yes	No	No	No	No	No	No	No	Repeated measures ANOVA	No		Unclear		Unclear	Reported	0-4	Reported	Sum	Assumed from mean	0-74	Reported	n/a - scale not reported	n/a - scale not reported		n/a - scale not reported	n/a - scale not reported	n/a - scale not reported	n/a - scale not reported		n/a - scale not reported	n/a - scale not reported	n/a - scale not reported	n/a - scale not reported		n/a - scale not reported	n/a - scale not reported	Mean post-treatment score	Standard deviation	None reported	None reported	n/a	n/a	n/a	n/a	n/a	n/a
Bellamy 2016	No	No		Yes	No	No	No	No	No	No	No	Repeated measures ANOVA	No		Unclear		Complete case	Unclear	Unclear	Unclear	Sum	Assumed from mean	Unclear	Unclear	n/a - scale not reported	n/a - scale not reported		n/a - scale not reported	n/a - scale not reported	n/a - scale not reported	n/a - scale not reported		n/a - scale not reported	n/a - scale not reported	n/a - scale not reported	n/a - scale not reported		n/a - scale not reported	n/a - scale not reported	Mean post-treatment and change scores	95% confidence interval	Mean difference	None reported	n/a	n/a	n/a	n/a	n/a	n/a
Bily 2016	No	No		Yes	No	No	No	No	No	No	No	Repeated measures ANOVA	No		Yes	Baseline score	Unclear	Reported	0-10	Reported	Average	Reported	0-10	Reported	n/a - scale not reported	n/a - scale not reported		n/a - scale not reported	n/a - scale not reported	n/a - scale not reported	n/a - scale not reported		n/a - scale not reported	n/a - scale not reported	n/a - scale not reported	n/a - scale not reported		n/a - scale not reported	n/a - scale not reported	Mean post-treatment score	Standard deviation	None reported	p-value	n/a	n/a	n/a	n/a	n/a	n/a
Bisicchia 2016	No	No		Yes	Yes	No	No	No	No	No	No	t-test	Yes	Subgroup cut-off at baseline >=40	No		Unclear	Unclear	Unclear	Unclear	Sum	Assumed from mean	Unclear	Unclear	n/a - scale not reported	n/a - scale not reported		n/a - scale not reported	n/a - scale not reported	n/a - scale not reported	n/a - scale not reported		n/a - scale not reported	n/a - scale not reported	n/a - scale not reported	n/a - scale not reported		n/a - scale not reported	n/a - scale not reported	Mean post-treatment score	Standard deviation	None reported	p-value	n/a	n/a	n/a	n/a	n/a	n/a
Bokaeian 2016	No	No	Short WOMAC (8 items)	Yes	No	No	No	No	No	No	No	t-test	No		No		Unclear	Reported	0-4	Reported	Sum	Assumed from mean	0-32	Assumed from range of single item	n/a - scale not reported	n/a - scale not reported		n/a - scale not reported	n/a - scale not reported	n/a - scale not reported	n/a - scale not reported		n/a - scale not reported	n/a - scale not reported	n/a - scale not reported	n/a - scale not reported		n/a - scale not reported	n/a - scale not reported	Mean change score	Standard deviation	None reported	p-value	n/a	n/a	n/a	n/a	n/a	n/a
Cakir 2016	No	No		No	No	Yes	No	Yes	No	Yes	No	Repeated measures ANOVA	No		Yes	Baseline score	No missing data	n/a - scale not reported	n/a - scale not reported		n/a - scale not reported	n/a - scale not reported	n/a - scale not reported	n/a - scale not reported	Reported	0-4	Reported	0-10	Assumed from other	Reported	0-4	Reported	0-10	Assumed from other	Reported	0-4	Reported	0-10	Assumed from other	n/a	n/a	n/a	n/a	Multiple reported	Standard deviation	None reported	p-value	Multiple reported	Standard deviation
Calatayud 2016	No	No		Yes	Yes	Yes	No	Yes	No	Yes	No	Mixed model	No		Yes	Age, gender, BMI, baseline score	Mixed model without imputation	Unclear	0-4	Assumed from mean	Sum	Assumed from mean	0-96	Assumed from mean	Unclear	0-4	Assumed from mean	0-20	Assumed from mean	Unclear	0-4	Assumed from mean	0-68	Assumed from mean	Unclear	0-4	Assumed from mean	0-8	Assumed from mean	Mean post-treatment score	95% confidence interval	Mean difference	95% confidence interval and p-value	Mean post-treatment score	95% confidence interval	Mean difference	95% confidence interval and p-value	Mean post-treatment score	95% confidence interval
Conrozier 2016	No	No		No	No	Yes	Yes	Yes	No	No	No	t-test	No		No		Complete case	n/a - scale not reported	n/a - scale not reported		n/a - scale not reported	n/a - scale not reported	n/a - scale not reported	n/a - scale not reported	Reported	0-4	Reported	0-20	Reported	Reported	0-4	Reported	0-68	Reported	n/a - scale not reported	n/a - scale not reported		n/a - scale not reported	n/a - scale not reported	n/a	n/a	n/a	n/a	Mean post-treatment and change scores	Standard deviation	Mean difference	95% confidence interval	Mean post-treatment and change scores	Standard deviation
Di Sante 2016	No	No	Italian WOMAC	No	No	Yes	No	Yes	No	Yes	No	Repeated measures ANOVA	No		No		Unclear	n/a - scale not reported	n/a - scale not reported		n/a - scale not reported	n/a - scale not reported	n/a - scale not reported	n/a - scale not reported	Unclear	0-100	Assumed from mean	0-100	Assumed from mean	Unclear	0-100	Assumed from mean	0-100	Assumed from mean	Unclear	0-100	Assumed from mean	0-100	Assumed from mean	n/a	n/a	n/a	n/a	Mean post-treatment score	Standard deviation and 95% confidence interval	None reported	p-value	Mean post-treatment score	Standard deviation and 95% confidence interval
Dincer 2016	No	No		Yes	No	Yes	No	Yes	No	Yes	No	Mann Whitney U-test	No		No		Complete case	Reported	0-4	Reported	Sum	Assumed from mean	0-96	Reported	Reported	0-4	Reported	0-20	Reported	Reported	0-4	Reported	0-68	Reported	Reported	0-4	Reported	0-8	Reported	Mean post-treatment score	Standard deviation	None reported	p-value	Mean post-treatment score	Standard deviation	None reported	p-value	Mean post-treatment score	Standard deviation
Diracoglu 2016	No	No		Yes	No	Yes	No	Yes	No	No	No	Repeated measures ANOVA	No		No		Complete case	Reported	Unclear	Unclear	Sum	Assumed from mean	Unclear	Unclear	Reported	Unclear	Unclear	Unclear	Unclear	Reported	Unclear	Unclear	Unclear	Unclear	n/a - scale not reported	n/a - scale not reported		n/a - scale not reported	n/a - scale not reported	Mean post-treatment score	None reported	None reported	p-value category (e.g p<0.05)	Mean post-treatment score	None reported	None reported	p-value category (e.g p<0.05)	Mean post-treatment score	None reported
Dundar 2016	No	No		Yes	No	No	No	No	No	No	No	Mann Whitney U-test	No		No		Unclear	Unclear	0-4	Assumed from other	Sum	Assumed from range	0-96	Assumed from other	n/a - scale not reported	n/a - scale not reported		n/a - scale not reported	n/a - scale not reported	n/a - scale not reported	n/a - scale not reported		n/a - scale not reported	n/a - scale not reported	n/a - scale not reported	n/a - scale not reported		n/a - scale not reported	n/a - scale not reported	Median	Range	None reported	p-value	n/a	n/a	n/a	n/a	n/a	n/a
Eker 2016	No	Yes - States "confirmation of osteoarthritis according to the WOMAC scale" but unclear how this was defined		No	No	Yes	No	Yes	No	Yes	No	Mann Whitney U-test	No		No		Unclear	n/a - scale not reported	n/a - scale not reported		n/a - scale not reported	n/a - scale not reported	n/a - scale not reported	n/a - scale not reported	Reported	0-4	Reported	0-20	Reported	Reported	0-4	Reported	0-68	Reported	Reported	0-4	Reported	0-8	Reported	n/a	n/a	n/a	n/a	Median	Multiple reported	None reported	p-value	Median	Multiple reported
Feczko 2016	No	No		Yes	No	No	No	No	No	No	No	Repeated measures ANOVA	No		No		Unclear	Unclear	0-4	Assumed from mean	Sum	Assumed from mean	0-96	Assumed from mean	n/a - scale not reported	n/a - scale not reported		n/a - scale not reported	n/a - scale not reported	n/a - scale not reported	n/a - scale not reported		n/a - scale not reported	n/a - scale not reported	n/a - scale not reported	n/a - scale not reported		n/a - scale not reported	n/a - scale not reported	Mean post-treatment score	Standard deviation	None reported	p-value	n/a	n/a	n/a	n/a	n/a	n/a
Freitag 2016	No	No		Yes	No	No	No	No	No	No	No	t-test	No		No		Complete case	Unclear	0-10	Assumed from mean	Average	Assumed from mean	0-10	Assumed from mean	n/a - scale not reported	n/a - scale not reported		n/a - scale not reported	n/a - scale not reported	n/a - scale not reported	n/a - scale not reported		n/a - scale not reported	n/a - scale not reported	n/a - scale not reported	n/a - scale not reported		n/a - scale not reported	n/a - scale not reported	Mean post-treatment score	Standard deviation	None reported	p-value	n/a	n/a	n/a	n/a	n/a	n/a
Gigis 2016	No	No		Yes	No	No	No	No	No	No	No	Mann Whitney U-test	No		No		Unclear	Unclear	Unclear	Unclear	Unclear	Unclear	0-100	Reported	n/a - scale not reported	n/a - scale not reported		n/a - scale not reported	n/a - scale not reported	n/a - scale not reported	n/a - scale not reported		n/a - scale not reported	n/a - scale not reported	n/a - scale not reported	n/a - scale not reported		n/a - scale not reported	n/a - scale not reported	Mean post-treatment score	None reported	None reported	p-value	n/a	n/a	n/a	n/a	n/a	n/a
Goksen 2016	No	No		No	No	Yes	No	Yes	No	Yes	No	t-test	No		No		Complete case	n/a - scale not reported	n/a - scale not reported		n/a - scale not reported	n/a - scale not reported	n/a - scale not reported	n/a - scale not reported	Reported	0-4	Reported	0-10	Reported	Reported	0-4	Reported	0-10	Reported	Reported	0-4	Reported	0-10	Reported	n/a	n/a	n/a	n/a	Mean post-treatment and change scores	Standard deviation and 95% confidence interval	None reported	p-value	Mean post-treatment and change scores	Standard deviation and 95% confidence interval
Gook-Joo 2016	No	No	Korean WOMAC	Yes	No	No	No	No	No	No	No	t-test	No		No		Unclear	Unclear	Unclear	Unclear	Unclear	Unclear	Unclear	Unclear	n/a - scale not reported	n/a - scale not reported		n/a - scale not reported	n/a - scale not reported	n/a - scale not reported	n/a - scale not reported		n/a - scale not reported	n/a - scale not reported	n/a - scale not reported	n/a - scale not reported		n/a - scale not reported	n/a - scale not reported	Mean post-treatment score	Standard deviation	None reported	p-value category (e.g p<0.05)	n/a	n/a	n/a	n/a	n/a	n/a
Guner 2016	No	No		Yes	No	No	No	No	No	No	No	Repeated measures ANOVA	No		Unclear		Complete case	Reported	0-4	Reported	Sum	Reported	0-96	Reported	n/a - scale not reported	n/a - scale not reported		n/a - scale not reported	n/a - scale not reported	n/a - scale not reported	n/a - scale not reported		n/a - scale not reported	n/a - scale not reported	n/a - scale not reported	n/a - scale not reported		n/a - scale not reported	n/a - scale not reported	Mean post-treatment score	Multiple reported	None reported	p-value category (e.g p<0.05)	n/a	n/a	n/a	n/a	n/a	n/a
Gungen 2016	No	No	Turkish WOMAC	Yes	No	Yes	No	Yes	No	Yes	No	Mann Whitney U-test	No		No		Single imputation (e.g. LVCF)	Reported	0-4	Reported	Sum	Assumed from mean	0-96	Assumed from mean	Reported	0-4	Reported	0-20	Assumed from mean	Reported	0-4	Reported	0-68	Assumed from mean	Reported	0-4	Reported	0-8	Assumed from mean	Mean post-treatment score	Standard deviation	None reported	p-value	Mean post-treatment score	Standard deviation	None reported	p-value	Mean post-treatment score	Standard deviation
Ha 2016	No	No		Yes	No	No	No	No	No	No	No	ANCOVA	No		Yes	Rescue medication	Single imputation (e.g. LVCF)	Unclear	Unclear	Unclear	Sum	Assumed from mean	Unclear	Unclear	n/a - scale not reported	n/a - scale not reported		n/a - scale not reported	n/a - scale not reported	n/a - scale not reported	n/a - scale not reported		n/a - scale not reported	n/a - scale not reported	n/a - scale not reported	n/a - scale not reported		n/a - scale not reported	n/a - scale not reported	Mean post-treatment score	Standard deviation	None reported	p-value	n/a	n/a	n/a	n/a	n/a	n/a
Hill 2016	No	No		No	No	Yes	Yes	Yes	No	No	No	Mixed model	No		Yes	Gender	Multiple imputation	n/a - scale not reported	n/a - scale not reported		n/a - scale not reported	n/a - scale not reported	n/a - scale not reported	n/a - scale not reported	Reported	0-10	Reported	0-50	Reported	Reported	0-10	Reported	0-170	Reported	n/a - scale not reported	n/a - scale not reported		n/a - scale not reported	n/a - scale not reported	n/a	n/a	n/a	n/a	Mean post-treatment score	Standard error	Mean difference	p-value	Mean post-treatment score	Standard error
Hinman 2016	No	No		No	No	Yes	No	Yes	Yes	Yes	No	ANCOVA	No		Yes	Baseline score, radiographic severity	Multiple imputation	n/a - scale not reported	n/a - scale not reported		n/a - scale not reported	n/a - scale not reported	n/a - scale not reported	n/a - scale not reported	Reported	0-4	Assumed from subscale range	0-20	Reported	Reported	0-4	Assumed from subscale range	0-68	Reported	Reported	0-4	Assumed from subscale range	0-8	Reported	n/a	n/a	n/a	n/a	Mean post-treatment and change scores	Standard deviation	Mean difference	95% confidence interval	Mean post-treatment and change scores	Standard deviation
Hochberg 2016	No	Yes Included if WOMAC pain>=301 on 0-500 scale		No	No	Yes	Yes	Yes	No	Yes	No	Mixed model	No		Yes	Baseline score	Mixed model without imputation	n/a - scale not reported	n/a - scale not reported		n/a - scale not reported	n/a - scale not reported	n/a - scale not reported	n/a - scale not reported	Unclear	0-100	Reported	0-500	Reported	Unclear	0-100	Reported	0-1700	Assumed from mean	Unclear	0-100	Reported	0-200	Assumed from mean	n/a	n/a	n/a	n/a	Mean post-treatment and change scores	Standard deviation	Mean difference	95% confidence interval and p-value	Mean post-treatment and change scores	Standard deviation
Hommel 2016	No	No		Yes	No	No	No	No	No	No	No	t-test	No		No		No missing data	Unclear	0-4	Assumed from mean	Sum	Assumed from mean	0-96	Assumed from mean	n/a - scale not reported	n/a - scale not reported		n/a - scale not reported	n/a - scale not reported	n/a - scale not reported	n/a - scale not reported		n/a - scale not reported	n/a - scale not reported	n/a - scale not reported	n/a - scale not reported		n/a - scale not reported	n/a - scale not reported	Mean post-treatment score	Standard deviation	None reported	p-value	n/a	n/a	n/a	n/a	n/a	n/a
Hsieh 2016 b	No	No	Updated version of WOMAC using metric scaling	Yes	No	No	No	No	No	No	No	Other	No		No		Complete case	Unclear	Unclear	Unclear	Unclear	Unclear	0-100	Reported	n/a - scale not reported	n/a - scale not reported		n/a - scale not reported	n/a - scale not reported	n/a - scale not reported	n/a - scale not reported		n/a - scale not reported	n/a - scale not reported	n/a - scale not reported	n/a - scale not reported		n/a - scale not reported	n/a - scale not reported	Mean post-treatment score	Standard deviation	None reported	95% confidence interval and p-value	n/a	n/a	n/a	n/a	n/a	n/a
Isik 2016	No	No		No	No	Yes	No	Yes	No	Yes	No	Repeated measures ANOVA	No		No		Unclear	n/a - scale not reported	n/a - scale not reported		n/a - scale not reported	n/a - scale not reported	n/a - scale not reported	n/a - scale not reported	Reported	0-4	Reported	0-100	Reported	Reported	0-4	Reported	0-100	Reported	Reported	0-4	Reported	0-100	Reported	n/a	n/a	n/a	n/a	Mean post-treatment score	Standard deviation	None reported	p-value	Mean post-treatment score	Standard deviation
Jame Bozorgi 2016	No	No	Persian WOMAC	Yes	No	No	No	No	No	No	No	Repeated measures ANOVA	No		No		No missing data	Reported	1-4	Reported	Sum	Assumed from mean	0-100	Reported	n/a - scale not reported	n/a - scale not reported		n/a - scale not reported	n/a - scale not reported	n/a - scale not reported	n/a - scale not reported		n/a - scale not reported	n/a - scale not reported	n/a - scale not reported	n/a - scale not reported		n/a - scale not reported	n/a - scale not reported	Mean post-treatment and change scores	Standard deviation	Mean difference	95% confidence interval and p-value	n/a	n/a	n/a	n/a	n/a	n/a
Jin 2016	No	No		Yes	No	Yes	Yes	Yes	No	Yes	No	Mixed model	Yes	20% and 50% cut-offs for WOMAC pain	Yes	Age, sex, BMI, centre	Multiple imputation	Reported	0-100	Reported	Sum	Assumed from mean	0-2400	Reported	Reported	0-100	Reported	0-500	Reported	Reported	0-100	Reported	0-1700	Reported	Reported	0-100	Reported	0-200	Reported	Mean post-treatment and change scores	Standard deviation and 95% confidence interval	Mean difference	95% confidence interval and p-value	Mean post-treatment and change scores	Standard deviation and 95% confidence interval	Mean difference	95% confidence interval and p-value	Mean post-treatment and change scores	Standard deviation and 95% confidence interval
Kaya Mutlu 2016	No	No		Yes	No	No	No	No	No	No	No		No		Yes	Bilateral knee OA status	Mixed model without imputation	Reported	0-4	Reported		Reported	0-30	Assumed from subscale range	n/a - scale not reported	n/a - scale not reported		n/a - scale not reported	n/a - scale not reported	n/a - scale not reported	n/a - scale not reported		n/a - scale not reported	n/a - scale not reported	n/a - scale not reported	n/a - scale not reported		n/a - scale not reported	n/a - scale not reported	Mean post-treatment and change scores	Standard deviation and 95% confidence interval	Mean difference	95% confidence interval	n/a	n/a	n/a	n/a	n/a	n/a
Koh 2016	No	No		Yes	No	No	No	No	No	No	No	t-test	No		No		No missing data	Unclear	Unclear	Unclear	Unclear	Unclear	Unclear	Unclear	n/a - scale not reported	n/a - scale not reported		n/a - scale not reported	n/a - scale not reported	n/a - scale not reported	n/a - scale not reported		n/a - scale not reported	n/a - scale not reported	n/a - scale not reported	n/a - scale not reported		n/a - scale not reported	n/a - scale not reported	Mean post-treatment score	None reported	None reported	p-value	n/a	n/a	n/a	n/a	n/a	n/a
Kongtharvonskul 2016	No	No	Thai WOMAC	Yes	No	Yes	No	Yes	No	Yes	No	Mixed model	No		Yes	Age, BMI	Single imputation (e.g. LVCF)	Reported	0-10	Reported	Sum	Assumed from mean	0-220	Reported	Reported	0-10	Reported	0-50	Reported	Reported	0-10	Reported	0-150	Reported	Reported	0-10	Reported	0-20	Reported	Mean post-treatment score	95% confidence interval	Mean difference	95% confidence interval and p-value	Mean post-treatment score	95% confidence interval	Mean difference	95% confidence interval and p-value	Mean post-treatment score	95% confidence interval
Losina 2016	No	No		No	No	Yes	No	Yes	Yes	No	No	Other	Yes	10 points for WOMAC function	Yes	Baseline score	Single imputation (e.g. LVCF)	n/a - scale not reported	n/a - scale not reported		n/a - scale not reported	n/a - scale not reported	n/a - scale not reported	n/a - scale not reported	Unclear	0-4	Reported	0-100	Reported	Unclear	0-4	Reported	0-100	Reported	n/a - scale not reported	n/a - scale not reported		n/a - scale not reported	n/a - scale not reported	n/a	n/a	n/a	n/a	Mean post-treatment and change scores	95% confidence interval	Mean difference	95% confidence interval	Mean post-treatment and change scores	95% confidence interval
Monaghan 2016	No	No		Yes	No	Yes	No	Yes	Yes	Yes	No	ANCOVA	No		Yes	Baseline score	Unclear	Reported	0-4	Assumed from subscale range	Sum	Assumed from mean	0-96	Assumed from subscale range	Reported	0-4	Assumed from subscale range	0-20	Reported	Reported	0-4	Assumed from subscale range	0-68	Reported	Reported	0-4	Assumed from subscale range	0-8	Reported	Mean post-treatment score	Standard deviation	Mean difference	95% confidence interval and p-value	Mean post-treatment score	Standard deviation	Mean difference	95% confidence interval and p-value	Mean post-treatment score	Standard deviation
Moorthy 2016	No	No		Yes	Yes	Yes	Yes	Yes	Yes	Yes	Yes	t-test	No		No		Unclear	Reported	0-4	Reported	Other	Reported	0-100	Reported	Reported	0-4	Reported	0-20	Reported	Reported	0-4	Reported	0-68	Reported	Reported	0-4	Reported	0-8	Reported	Mean post-treatment and change scores	Standard deviation	None reported	p-value	Mean post-treatment and change scores	Standard deviation	None reported	p-value	Mean post-treatment and change scores	Standard deviation
Ojoawo 2016	No	No		No	No	Yes	No	Yes	No	Yes	No	Repeated measures ANOVA	No		No		Complete case	n/a - scale not reported	n/a - scale not reported		n/a - scale not reported	n/a - scale not reported	n/a - scale not reported	n/a - scale not reported	Reported	0-4	Reported	0-20	Assumed from range of single item	Reported	0-4	Reported	0-68	Assumed from range of single item	Reported	0-4	Reported	0-8	Assumed from range of single item	n/a	n/a	n/a	n/a	Mean post-treatment score	Standard deviation	None reported	p-value	Mean post-treatment score	Standard deviation
Rahimzadeh 2016	No	No		Yes	Yes	Yes	No	Yes	No	Yes	No	Repeated measures ANOVA	No		No		Unclear	Reported	0-4	Reported	Sum	Reported	0-96	Reported	Reported	0-4	Reported	0-20	Reported	Reported	0-4	Reported	0-68	Reported	Reported	0-4	Reported	0-8	Reported	Mean post-treatment score	Standard deviation	None reported	p-value	Mean post-treatment score	Standard deviation	None reported	p-value	Mean post-treatment score	Standard deviation
Sari 2016 a	No	No		Yes	No	Yes	No	Yes	No	Yes	No	t-test	No		No		Unclear	Reported	0-10	Reported	Sum	Assumed from mean	0-240	Assumed from range of single item	Reported	0-10	Reported	0-50	Assumed from range of single item	Reported	0-10	Reported	0-170	Assumed from range of single item	Reported	0-10	Reported	0-20	Assumed from range of single item	Mean post-treatment score	Standard deviation	None reported	p-value	Median	Other reported	None reported	p-value	Median	Other reported
Sari 2016 b	No	No		Yes	No	Yes	No	Yes	No	Yes	No	t-test	No		No		Unclear	Reported	0-4	Reported	Sum	Assumed from mean	0-96	Assumed from range of single item	Reported	0-4	Reported	0-20	Assumed from range of single item	Reported	0-4	Reported	0-68	Assumed from range of single item	Reported	0-4	Reported	0-8	Assumed from range of single item	Mean post-treatment score	Standard deviation	None reported	p-value	Mean post-treatment score	Standard deviation	None reported	p-value	Mean post-treatment score	Standard deviation
Simental-Mendia 2016	No	No		Yes	Yes	Yes	No	Yes	No	Yes	No	t-test	No		No		Unclear	Unclear	0-4	Assumed from mean	Sum	Assumed from mean	0-96	Assumed from mean	Unclear	0-4	Assumed from mean	0-20	Assumed from mean	Unclear	0-4	Assumed from mean	0-68	Assumed from mean	Unclear	0-4	Assumed from mean	0-8	Assumed from mean	Mean post-treatment score	Standard deviation	None reported	p-value category (e.g p<0.05)	Mean post-treatment score	Standard deviation	None reported	p-value category (e.g p<0.05)	Mean post-treatment score	Standard deviation
Singh 2016	No	Yes, >=30mm on 0-100 scale for pain while walking (WOMAC item 1)		Yes	No	No	No	No	No	No	No	Repeated measures ANOVA	No		No		Complete case	Reported	0-10	Reported	Sum	Assumed from mean	0-240	Assumed from range of single item	n/a - scale not reported	n/a - scale not reported		n/a - scale not reported	n/a - scale not reported	n/a - scale not reported	n/a - scale not reported		n/a - scale not reported	n/a - scale not reported	n/a - scale not reported	n/a - scale not reported		n/a - scale not reported	n/a - scale not reported	Mean post-treatment score	Standard deviation	None reported	p-value category (e.g p<0.05)	n/a	n/a	n/a	n/a	n/a	n/a
Srivastava 2016	No	No		No	No	Yes	No	Yes	No	Yes	No	t-test	No		No		Unclear	n/a - scale not reported	n/a - scale not reported		n/a - scale not reported	n/a - scale not reported	n/a - scale not reported	n/a - scale not reported	Reported	0-4	Reported	0-20	Assumed from range of single item	Reported	0-4	Reported	0-68	Assumed from range of single item	Reported	0-4	Reported	0-8	Assumed from range of single item	n/a	n/a	n/a	n/a	Mean change score	Standard deviation	None reported	p-value	Mean change score	Standard deviation
Tammachote 2016	No	No	Thai WOMAC	Yes	Yes	No	No	No	No	No	No	Mixed model	No		No		Mixed model without imputation	Unclear	0-4	Assumed from range	Sum	Assumed from mean	0-96	Reported	n/a - scale not reported	n/a - scale not reported		n/a - scale not reported	n/a - scale not reported	n/a - scale not reported	n/a - scale not reported		n/a - scale not reported	n/a - scale not reported	n/a - scale not reported	n/a - scale not reported		n/a - scale not reported	n/a - scale not reported	Mean post-treatment score	Standard deviation	Mean difference	95% confidence interval and p-value	n/a	n/a	n/a	n/a	n/a	n/a
Wadsworth 2016	No	No		No	No	Yes	Yes	No	No	No	No	ANCOVA	No		Yes	Baseline score, sex, age category, BMI categorised, contralateral knee treated (yes/no)	Single imputation (e.g. LVCF)	n/a - scale not reported	n/a - scale not reported		n/a - scale not reported	n/a - scale not reported	n/a - scale not reported	n/a - scale not reported	Reported	0-4	Assumed from mean	0-20	Assumed from mean	n/a - scale not reported	n/a - scale not reported		n/a - scale not reported	n/a - scale not reported	n/a - scale not reported	n/a - scale not reported		n/a - scale not reported	n/a - scale not reported	n/a	n/a	n/a	n/a	Mean post-treatment and change scores	Standard deviation	None reported	p-value	n/a	n/a
Wageck 2016	No	No		Yes	No	No	No	No	No	No	No	Mixed model	No		No		Multiple imputation	Unclear	0-4	Assumed from range	Sum	Assumed from range	0-96	Reported	n/a - scale not reported	n/a - scale not reported		n/a - scale not reported	n/a - scale not reported	n/a - scale not reported	n/a - scale not reported		n/a - scale not reported	n/a - scale not reported	n/a - scale not reported	n/a - scale not reported		n/a - scale not reported	n/a - scale not reported	Mean post-treatment and change scores	None reported	Mean difference	95% confidence interval	n/a	n/a	n/a	n/a	n/a	n/a
Wallis 2016	No	No		No	No	Yes	No	Yes	No	Yes	No	ANCOVA	No		Yes	Baseline score	Complete case	n/a - scale not reported	n/a - scale not reported		n/a - scale not reported	n/a - scale not reported	n/a - scale not reported	n/a - scale not reported	Reported	0-4	Reported	0-20	Reported	Reported	0-4	Reported	0-68	Reported	Reported	0-4	Reported	0-8	Reported	n/a	n/a	n/a	n/a	Mean post-treatment and change scores	Standard deviation	Mean difference	95% confidence interval and p-value	Mean post-treatment and change scores	Standard deviation
Wang 2016 a	No	No		No	No	Yes	Yes	Yes	Yes	Yes	Yes	Mixed model	No		No	BMI as sensitivity	Mixed model without imputation	n/a - scale not reported	n/a - scale not reported		n/a - scale not reported	n/a - scale not reported	n/a - scale not reported	n/a - scale not reported	Reported	0-4	Reported	0-20	Reported	Reported	0-4	Reported	0-68	Reported	Reported	0-4	Reported	0-8	Reported	n/a	n/a	n/a	n/a	Mean post-treatment and change scores	95% confidence interval	Mean difference	95% confidence interval and p-value	Mean post-treatment and change scores	95% confidence interval
Wang 2016 b	No	>=40 on at least one item of the WOMAC subscale (range 0-100)		No	No	Yes	Yes	Yes	No	Yes	No	Mixed model	Yes	Clinical response was defined as either 1) improvement of at least 50% in pain or function and an absolute change of at least 20 points on a scale of 0 to 100 in the WOMAC pain or function subscores, or 2) at least 2 of the following criteria: improvement of at least 20% and an absolute change greater than 10 points on a scale of 0 to 100 in the WOMAC pain score, improvement of at least 20% and a…	Yes	BMI, race, analgesic use, 6MWT, SF36 physical summary at corresponding visit each adjusted for in separate analyses	Multiple imputation	n/a - scale not reported	n/a - scale not reported		n/a - scale not reported	n/a - scale not reported	n/a - scale not reported	n/a - scale not reported	Reported	0-100	Reported	0-500	Reported	Reported	0-100	Reported	0-1700	Reported	Reported	0-100	Reported	0-200	Reported	n/a	n/a	n/a	n/a	Mean change score	95% confidence interval	Mean difference	95% confidence interval and p-value	Mean change score	95% confidence interval
Wang 2016 c	No	No		No	No	Yes	No	Yes	No	Yes	No	Repeated measures ANOVA	No		Yes	Baseline score	Single imputation (e.g. LVCF)	n/a - scale not reported	n/a - scale not reported		n/a - scale not reported	n/a - scale not reported	n/a - scale not reported	n/a - scale not reported	Reported	0-4	Reported	0-20	Reported	Reported	0-4	Reported	0-68	Reported	Reported	0-4	Reported	0-8	Reported	n/a	n/a	n/a	n/a	Mean post-treatment score	Standard deviation	None reported	p-value category (e.g p<0.05)	Mean post-treatment score	Standard deviation
Yegin 2016	No	No	Turkish WOMAC	No	No	Yes	No	Yes	No	Yes	No	t-test	No		No		Complete case	n/a - scale not reported	n/a - scale not reported		n/a - scale not reported	n/a - scale not reported	n/a - scale not reported	n/a - scale not reported	Unclear	0-10	Assumed from range	0-50	Reported	Unclear	0-10	Assumed from range	0-170	Reported	Unclear	0-10	Assumed from range	0-20	Reported	n/a	n/a	n/a	n/a	Mean post-treatment and change scores	Standard deviation	None reported	p-value	Mean post-treatment and change scores	Standard deviation
Yuan 2016	No	No		Yes	No	No	No	No	No	No	No	t-test	Yes	Multiple criteria including WOMAC score (to be cured 0-1, significant effectiveness decreased by >=2/3, effectiveness decreased by >=1/3, invalid decreased <1/3	No		Unclear	Reported	0-4	Reported	Sum	Assumed from mean	0-96	Assumed from range of single item	n/a - scale not reported	n/a - scale not reported		n/a - scale not reported	n/a - scale not reported	n/a - scale not reported	n/a - scale not reported		n/a - scale not reported	n/a - scale not reported	n/a - scale not reported	n/a - scale not reported		n/a - scale not reported	n/a - scale not reported	Mean post-treatment score	Standard deviation	None reported	p-value category (e.g p<0.05)	n/a	n/a	n/a	n/a	n/a	n/a
Zhang 2016 a	No	No		Yes	No	Yes	No	Yes	No	Yes	No	t-test	No		No		Complete case	Unclear	Unclear	Unclear	Sum	Assumed from mean	Unclear	Unclear	Unclear	Unclear	Unclear	Unclear	Unclear	Unclear	Unclear	Unclear	Unclear	Unclear	Unclear	Unclear	Unclear	Unclear	Unclear	Mean post-treatment score	Standard deviation	None reported	p-value	Mean post-treatment score	Standard deviation	None reported	p-value	Mean post-treatment score	Standard deviation
Zhang 2016 c	No	No		No	No	No	No	Yes	No	No	No	Repeated measures ANOVA	No		No		Single imputation (e.g. LVCF)	n/a - scale not reported	n/a - scale not reported		n/a - scale not reported	n/a - scale not reported	n/a - scale not reported	n/a - scale not reported	n/a - scale not reported	n/a - scale not reported		n/a - scale not reported	n/a - scale not reported	Assumed from range	0-4	Assumed from range	0-68	Reported	n/a - scale not reported	n/a - scale not reported		n/a - scale not reported	n/a - scale not reported	n/a	n/a	n/a	n/a	n/a	n/a	n/a	n/a	Mean post-treatment score	Standard deviation
Zhu 2016	No	No		No	No	Yes	No	Yes	No	Yes	No	t-test	No		No		Unclear	n/a - scale not reported	n/a - scale not reported		n/a - scale not reported	n/a - scale not reported	n/a - scale not reported	n/a - scale not reported	Reported	0-10	Reported	0-50	Assumed from range of single item	Reported	0-10	Reported	0-170	Assumed from range of single item	Reported	0-10	Reported	0-20	Assumed from range of single item	n/a	n/a	n/a	n/a	Mean post-treatment and change scores	Standard deviation and 95% confidence interval	Mean difference	95% confidence interval and p-value	Mean post-treatment and change scores	Standard deviation and 95% confidence interval
de Rooij 2016	No	No	Dutch translation	No	No	Yes	No	Yes	Yes	No	No	Other	No		Yes	Baseline score	Unclear	n/a - scale not reported	n/a - scale not reported		n/a - scale not reported	n/a - scale not reported	n/a - scale not reported	n/a - scale not reported	Reported	0-4	Assumed from subscale range	0-20	Reported	Reported	0-4	Assumed from subscale range	0-68	Reported	n/a - scale not reported	n/a - scale not reported		n/a - scale not reported	n/a - scale not reported	n/a	n/a	n/a	n/a	Mean post-treatment score	Standard deviation	Mean difference	95% confidence interval	Mean post-treatment score	Standard deviation
[truncated: 38 more columns]
